# Supplementary material for: Liposome-Based Liquid Handling Platform Featuring Addition, Mixing, and Aliquoting of Femtoliter Volumes
Source: PLoS One. 2014 Jul 3;9(7):e101820. doi: 10.1371/journal.pone.0101820 (PMC4081812; doi:10.1371/journal.pone.0101820)
Supplement: Table S1 — Detailed components of the inner and outer solution of GUV populations. (XLSX) [file pone.0101820.s002.xlsx]

## Sheet: Sheet1
For enzyme reaction (Innter solution)
	Population 1	Population 2
HEPES-KOH (pH 7.6)	50 mM	50 mM
Glucose	350 mM	350 mM
Sucrose	150 mM	150 mM
b-galactosidase	184 nM	-
CMFDG	-	100 mM
R-phycoerythrin	200 nM	-
TA 647	-	3 mM
PEG 20 kDa	4 mM	4 mM
For Co-Ca reaction system (Innter solution)
	Population 1	Population 2
HEPES-KOH (pH 7.6)	50 mM	50 mM
Glucose	350 mM	350 mM
Sucrose	150 mM	150 mM
Calcein	-	10 mM
CoCl2	-	200 mM
EDTA	25 mM	-
R-phycoerythrin	-	200 nM
TA 647	3 mM	-
PEG 20 kDa	4 mM	4 mM
Outer Solution (Common)
Hepes-KOH (pH 7.6)	50 mM
Glucose	503 mM
